# Supplementary material for: Evaluation of predictions of the stochastic model of organelle production based on exact distributions
Source: eLife. 2016 Jan 14;5:e10167. doi: 10.7554/eLife.10167 (PMC4733043; doi:10.7554/eLife.10167)
Supplement: Source code 1. — DOI: http://dx.doi.org/10.7554/eLife.10167.007 [file elife-10167-code1.zip]

Archive with 1 entries (1 files):
- source code 1.py
