# Supplementary material for: Evaluation of predictions of the stochastic model of organelle production based on exact distributions
Source: eLife. 2016 Jan 14;5:e10167. doi: 10.7554/eLife.10167 (PMC4733043; doi:10.7554/eLife.10167)
Supplement: Source code 1. — DOI: http://dx.doi.org/10.7554/eLife.10167.007 [file elife-10167-code1.zip › source code 1.py]

#!/usr/bin/python

#The following code was used to evaluate stochastic time courses. 
#Although it is much less efficient we preferred the transparency of an explicit time 
#stepping method over the Gillespie method. 
#Provided the time step is small enough (and this can become problematic in divergent cases) 
#then the two methods will give fully equivalent results. 
#The output reports all "events", and periodically reports n, and can be readily parsed by other code. 
#A typical command line call would be
#unix-prompt> simulate.py 2.0 0.9 1.0 0.02 0.0001 0 0.002 60 1 > time_course_n0_1
#which generates a timecourse equivalent to the black time course in Figure 1A. 
#Note that the timecourse will be different for every run with a differently seeded random number generator.

import sys, random

k_denovo=float(sys.argv[1])
k_fission=float(sys.argv[2])
gamma=float(sys.argv[3])
k_fusion=float(sys.argv[4])
dt=float(sys.argv[5])             # timestep between trials
equilib_time=float(sys.argv[6])   # time discarded at beginning
report_delta_t=float(sys.argv[7]) # time between reports of n
max_t=float(sys.argv[8])          # time to calculate

if len (sys.argv)>9:              # optional argument allws initial
  n=int(sys.argv[9])              # choice of n; otherwise 1 is used
else:
  n=1

t=-equilib_time
report_t=0

while t<=max_t:
  t+=dt

  if k_denovo>0:
    prob_denovo=k_denovo*dt
    r=random.random()
    if r<prob_denovo:
      n=n+1
      print "CREATION!",t,n

  if k_fission>0:
    prob_fission=k_fission*n*dt
    r=random.random()
    if r<prob_fission:
      n=n+1
      print "FISSION!",t,n

  if k_fusion>0:
    prob_fusion=k_fusion*n*(n-1)*dt
    r=random.random()
    if r<prob_fusion:
      n=n-1
      print "FUSION!",t,n

  if gamma>0:
    prob_gamma=gamma*n*dt
    r=random.random()
    if r<prob_gamma:
      n=n-1
      print "DESTRUCTION!",t,n

  if t>=0:
    report_t+=dt
    if report_t>=report_delta_t:
      print "REPORT",t,n
      report_t=0
  
