# Supplementary material for: Evaluation of predictions of the stochastic model of organelle production based on exact distributions
Source: eLife. 2016 Jan 14;5:e10167. doi: 10.7554/eLife.10167 (PMC4733043; doi:10.7554/eLife.10167)
Supplement: Source code 2. — DOI: http://dx.doi.org/10.7554/eLife.10167.008 [file elife-10167-code2.zip › source code 2.py]

#!/usr/bin/python

import sys

#The following code was used to evaluate probability distributions using the recurrence relation. 
#along with a variety of summary statistics, and analytic predictions
#The output lists the distribution via lines starting "DATA". The other output lines are prefixed 
#by a suitable code word describing the quantity that is output on that line. 
#Analytic predictions or summary stats may not be relevant for all models.
#The output can be reformatted for plotting via filters such as grep and awk.
#A typical command line call would be
#unix-prompt> calc_via_recurrence.py 40 2.0 0.9 1.0 0.02 1
#which calculates the first 40 points of the distribution, with the parameters used in Figure 1C. 
#The final argument "1" indicates that f0 is to be allowed to be non-zero.
# nmax may need to be quite large (compared to mean) to get proper comparison
# of analytic predictions and summary stats

nmax=int(sys.argv[1]) # number of terms of distribution to calculate
kdenovo=float(sys.argv[2])
kfission=float(sys.argv[3])
gamma=float(sys.argv[4])
kfusion=float(sys.argv[5])
n0=int(sys.argv[6]) # if wish model to have f[0]==0 set this to 0; 
                    # otherwise set to any other value (and 1 will be used)
                    # make this explicit choice rather than determined by gamma==0 
                    #and kfusion!=0 as f[0]==1 and f[!0]==0 formally possible

if n0==0: 
  flist=[0]
  n=1
else:
  flist=[]
  n=0

sumf=0
f=1

# build up unnormalised distribution
while n<=nmax:
  flist.append(f)
  sumf+=f
  f=f*( kdenovo + (kfission*float(n)) )/( (gamma*float(n+1)) + (kfusion*(n+1)*n) )
  n+=1

# normalise distribution
for i,f in enumerate(flist):
  flist[i]=f/sumf

# from distribution  calculate <n>, mean <n**2>, mean rates, variance and fano factor
mean_n=0
mean_n2=0
mean_denovo_rate=0
mean_fission_rate=0
mean_gamma_rate=0
mean_fusion_rate=0

for i,f in enumerate(flist):
  print "DATA", i, f
  mean_n+=f*i
  mean_n2+=f*i*i
  mean_denovo_rate += kdenovo*f # this is trivial but keep in for double checking
  mean_fission_rate += kfission*f*i 
  mean_gamma_rate -= gamma*f*i 
  if i>0:
    mean_fusion_rate -= kfusion*f*i*(i-1) 

var=mean_n2-(mean_n)**2
fano=var/mean_n

#evaluate Equation 1 of Mukherji and Oshea
leftbit=(kfusion*(2*mean_n-1)+gamma)/(kfusion*(mean_n-1)+gamma)
rightbit=kfission*mean_n/(kdenovo+kfission*mean_n)
fano_predicted=1/(leftbit-rightbit)

fano_pred_denovo_fission_decay_form1="not_calculable"
fano_pred_denovo_fission_decay_form2="not_calculable"
mean_pred_denovo_fission_decay="not_calculable"
if kdenovo>0.0 and kfusion==0.0:
  fano_pred_denovo_fission_decay_form1=1 + (kfission*mean_n/kdenovo)
if (gamma-kfission>0.0) and kfusion==0.0:
  fano_pred_denovo_fission_decay_form2=gamma/(gamma-kfission)
  mean_pred_denovo_fission_decay=kdenovo/(gamma-kfission)

# evaluate predicted Fano for full {denovo, fission; decay, fusion} model
if kfusion > 0.0:
  fano_pred_cjc=(kdenovo/(kfusion*mean_n))+((kfission-gamma+kfusion)/kfusion)-mean_n
else:
  fano_pred_cjc="not_calculable"

print ""
print "KDENOVO", kdenovo
print "KFISSION", kfission
print "GAMMA", gamma
print "KFUSION", kfusion
print ""
print "MEAN_N", mean_n
print "VAR", var
print "FANO", fano
print ""
print "PREDICTEDF", fano_predicted
print "PREDICTEDF_CJC", fano_pred_cjc
print "FANO_DISCREP", 100*(fano-fano_predicted)/fano
print ""
print "MEAN_DENOVO_RATE", mean_denovo_rate
print "MEAN_FISSION_RATE", mean_fission_rate
print "MEAN_GAMMA_RATE", mean_gamma_rate
print "MEAN_FUSION_RATE", mean_fusion_rate
print "NET_RATE_ZERO_CHECK", mean_denovo_rate+mean_fission_rate+mean_gamma_rate+mean_fusion_rate
print ""
print "KFISSION.MEAN_N", kfission*mean_n
print "-GAMMA.MEAN_N", -gamma*mean_n
print ""
if kfission > 0.0:
  print "DENOVO_OVER_FISSION_RATIO", mean_denovo_rate/mean_fission_rate
else:
  print "DENOVO_OVER_FISSION_RATIO not_calculable"
if kfusion > 0.0:
  print "GAMMA_OVER_FUSION_RATIO", mean_gamma_rate/mean_fusion_rate
else:
  print "GAMMA_OVER_FUSION_RATIO not_calculable"

print ""
print "FANO_PRED_DENOVO_FISSION_DECAY_FORM1",fano_pred_denovo_fission_decay_form1
print "FANO_PRED_DENOVO_FISSION_DECAY_FORM2",fano_pred_denovo_fission_decay_form2
print "MEAN_PRED_DENOVO_FISSION_DECAY",mean_pred_denovo_fission_decay
